# Supplementary material for: Genomic insights into differentiation and adaptation of Amorphophallus yunnanensis in the mountainous region of Southwest China
Source: Ecol Evol. 2024 Jan 23;14(1):e10861. doi: 10.1002/ece3.10861 (PMC10805605; doi:10.1002/ece3.10861)
Supplement: Supplementary file 2 — Table S1 [file ECE3-14-e10861-s001.xlsx]

## Sheet: Table S1
Table S1 Number of SNPs and average missing data generated with different filtering parameter combinations (r, p, R) during analysis with 'populations'
Parameters set	Number of SNPs	Average rate of missing data per individual
r65p13R7	55876	0.1711
r7p14R75	38169	0.1476
r75p15R8	28074	0.12152
r75p16R85	19034	0.0889
r85p17R9	3137	0.0608
r, minimum percentage of individuals in which loci occurred per population; p, minimum number of populations successfully genotyped; R, minimum percentage of loci presenting across all individuals

## Sheet: Table S2
Table S2 The 19 environmental predictors downloaded from the WorldClim website
Site ID	Bio1 (Annual Mean Temperature)	Bio2 (Mean Diurnal Range)	Bio3 (Isothermality)	Bio4 (Temperature Seasonality)	Bio5 (Max Temperature of Warmest Month)	Bio6 (Min Temperature of Coldest Month)	Bio7 (Temperature Annual Range)	Bio8 (Mean Temperature of Wettest Quarter)	Bio9 (Mean Temperature of Driest Quarter)	Bio10 (Mean Temperature of Warmest Quarter)	Bio11 (Mean Temperature of Coldest Quarter)	Bio12 (Annual Precipitation)	Bio13 (Precipitation of Wettest Month)	Bio14 (Precipitation of Driest Month)	Bio15 (Precipitation Seasonality)	Bio16 (Precipitation of Wettest Quarter)	Bio17 (Precipitation of Driest Quarter)	Bio18 (Precipitation of Warmest Quarter)	Bio19 (Precipitation of Coldest Quarter)
BMBN	17.0292	11.6417	51.5118	372.079	26.2	3.6	22.6	20.7	13.1667	20.7	11.8333	1604	351	15	91.4619	937	58	937	70
DRHL	19.675	12.3667	53.0758	339.99	29.5	6.2	23.3	22.8333	16.1333	22.9667	14.8667	1502	309	15	87.0734	823	53	679	61
DSQ	13.825	11.1	49.5536	417.316	22.8	0.4	22.4	18.3667	8.25	18.3667	8.25	1077	227	13	91.7152	618	44	618	44
FYND	19.3625	11.025	48.3553	430.819	29	6.2	22.8	23.9167	15.25	23.9167	13.5667	932	186	12	86.863	527	41	527	41
GZWMNS	19.5583	9.21667	36.8667	605.414	31.2	6.2	25	26.25	11.3167	26.25	11.3167	1217	235	10	82.324	653	49	653	49
GZWMNW	18.0875	8.89167	35.425	617.569	29.8	4.7	25.1	24.9833	9.71667	24.9833	9.71667	1263	239	13	79.565	653	57	653	57
GZWMXY	18.9667	9.06667	36.2667	606.493	30.6	5.6	25	25.6833	10.7167	25.6833	10.7167	1243	242	11	82.3975	667	52	667	52
HHLC	16.9667	10.45	50	389.337	25.7	4.8	20.9	21.0167	11.65	21.0167	11.65	1462	325	17	92.7611	873	58	873	58
JDXC	18.0167	11.2667	49.4152	411.998	27.3	4.5	22.8	22.2833	13.9833	22.2833	12.4167	1039	211	13	89.1509	594	44	594	44
LNDR	19.5333	9.25	36.2745	626.198	31.6	6.1	25.5	25.5167	11.0667	26.5333	11.0667	1217	229	13	78.0834	618	55	616	55
LYLZW	19.7	8.8	36.6667	573.894	30.6	6.6	24	25.95	11.8833	25.95	11.8833	1234	227	16	80.922	662	61	662	61
FHG	19.3208	10.3583	43.8912	514.192	29.3	5.7	23.6	24.65	12.2333	24.65	12.2333	1013	190	13	81.7202	548	49	548	49
SZWJSD	15.8417	10.2167	43.8484	502.172	25.4	2.1	23.3	21.0667	8.93333	21.0667	8.93333	1058	196	16	83.0352	578	52	578	52
WMZX	20.0792	9.25833	37.332	595.614	31.6	6.8	24.8	26.6333	11.9667	26.6333	11.9667	1199	232	9	83.7874	657	48	657	48
XSSQG	15.5958	10.4417	46.6146	447.15	24.6	2.2	22.4	20.35	9.53333	20.35	9.53333	994	208	12	92.0573	585	40	585	40
YSXS	15	7.98333	26.4349	818.627	30.2	0	30.2	22.7	4.56667	24.85	4.56667	1482	243	37	56.5375	643	127	586	127
ZYHCL	16.3417	11.2	49.5575	402.666	25.4	2.8	22.6	20.5333	12.3	20.5333	10.85	1169	245	14	90.9144	677	46	677	47
LPJLPB	17.3792	10.1583	44.7504	485.337	26.9	4.2	22.7	22.3833	10.7	22.3833	10.7	972	185	13	80.8121	525	48	525	48
PZHQL	17.1292	10.0083	42.4082	524.679	26.9	3.3	23.6	22.6333	9.9	22.6333	9.9	1115	214	16	83.3185	606	53	606	53

## Sheet: Table S3
Table S3 Results of principal component analysis for 19 climate variables
Principal Component	Total Variance Explained
	Total	% of Variance	Cumulative %
1	8.134	42.809	42.809
2	5.469	28.783	71.592
3	4.136	21.769	93.36
4	0.946	4.977	98.337
5	0.196	1.032	99.37
6	0.055	0.287	99.657
7	0.029	0.155	99.812
8	0.012	0.064	99.876
9	0.011	0.059	99.935
10	0.007	0.037	99.972
11	0.003	0.016	99.988
12	0.001	0.007	99.995
13	0.001	0.003	99.998
14	0	0.002	100
15	4.077e-05	0	100
16	1.712e-05	9.012e-05	100
17	1.176e-05	6.188e-05	100
18	8.238e-08	4.336e-07	100
19	2.758e-17	1.452e-16	100

## Sheet: Table S4
Table S4 General statistics for RAD-seq data of 125 Amorphophallus yunnanensis samples
Sample	Raw Reads	Raw Data (Gbp)	Clean reds	Clean Data (Gbp)	Q20 (%)	Q30 (%)	GC Content(%)	Coverage (×)
BMBN_1	1.71042e+07	5.13125	15397085	4.61913	95.96	91.25	42.32	9.55
BMBN_11	20320239	6.09607	17469156	5.24075	97.31	93.67	41.98	10.49
BMBN_3	1.53435e+07	4.60306	13719495	4.11585	95.98	91.24	42	9.37
BMBN_4	22813631	6.84409	19547371	5.86421	96.94	92.82	43.75	14.81
BMBN_5	17153603	5.14608	14478623	4.34359	96.75	92.48	44.62	14.21
DRHL_4	11767585	3.53028	10064414	3.01932	96.25	91.6	42.98	8.14
DRHL_11	18600404	5.58012	15813386	4.74402	95.94	90.92	43.19	10.19
DRHL_9	20154018	6.04621	14736779	4.42103	95.56	90.41	43.73	9.48
DSQ_1	19425800	5.82774	15896799	4.76904	94.75	88.86	41.73	10.48
DSQ_2	17688641	5.30659	15728157	4.71845	95.59	90.49	43.7	9.64
DSQ_3	17177412	5.15322	14263195	4.27896	94.59	87.61	42.33	9.73
DSQ_5	14668046	4.40041	12441286	3.73239	94.49	87.31	42.12	9.48
DSQ_6	16137446	4.84123	14569921	4.37098	95.73	90.66	43.23	9.93
DSQ_9	1.60935e+07	4.82805	12803561	3.84107	94.57	87.5	42.01	9.08
FHG_12	1.48667e+07	4.46	13880000	4.164	96.45	94.48	43.35	9.33
FHG_20	1.82533e+07	5.476	15040000	4.512	96.8	94.83	42.87	9.34
FHG_34	1.65933e+07	4.978	15506667	4.652	96.81	94.95	42.33	10.1
FHG_39	1.27733e+07	3.832	12093333	3.628	96.54	94.71	43.72	8.93
FHG_40	13670000	4.101	12020000	3.606	96.73	94.75	42.6	8.59
FHG_45	1.668e+07	5.004	16266667	4.88	96.55	94.78	43	9.96
FHG_49	20480000	6.144	18656667	5.597	96.47	94.55	44.2	11.04
FYND_2	21325149	6.39754	18054239	5.41627	94.89	89.14	41.08	11.49
FYND_4	15777059	4.73312	13459757	4.03793	95.67	89.99	41.24	10.72
FYND_5	1.67053e+07	5.01159	14499703	4.34991	95.73	90.06	41.47	10.16
FYND_9	19394854	5.81846	16845788	5.05374	97.02	93.12	42.12	11.55
GZWMNS_1	11280000	3.384	10510000	3.153	96.76	94.73	45.21	9.52
GZWMNS_12	19850000	5.955	19180000	5.754	97.67	96.21	43.62	10.17
GZWMNS_14	13700000	4.11	12660000	3.798	97.62	95.95	44.05	8.89
GZWMNS_16	1.75033e+07	5.251	16830000	5.049	96.55	94.75	44.66	9.88
GZWMNS_2	1.87933e+07	5.638	17843333	5.353	96.83	94.86	43.84	10
GZWMNS_4	2.44967e+07	7.349	23306667	6.992	96.84	94.88	41.86	11.44
GZWMNS_5	1.50133e+07	4.504	14686667	4.406	97.66	96.2	42.33	8.76
GZWMNS_8	19430000	5.829	17376667	5.213	97.66	96.03	43.85	10.19
GZWMNW_22	18096233	5.42887	15545483	4.66364	97.19	93.52	42.36	9.79
GZWMNW_23	15075643	4.52269	13087091	3.92613	97.52	94.13	41.87	8.43
GZWMNW_26	16423166	4.92695	14347380	4.30421	97.19	93.23	42.61	9.31
GZWMNW_28	19269765	5.78093	16124733	4.83742	97.45	94.08	41.91	11.01
GZWMNW_29	20265092	6.07953	17323347	5.197	97.27	93.55	42.36	8.88
GZWMNW_30	13944725	4.18342	12113995	3.6342	95.41	88.97	41.87	8.74
GZWMXY_1	17428307	5.22849	12592477	3.77774	94.41	87.44	42.7	9.72
GZWMXY_4	19236059	5.77082	16561137	4.96834	97.09	93.28	41.62	9.11
GZWMXY_6	18035918	5.41078	15199245	4.55977	96	90.4	41.15	10.51
GZWMXY_7	15913133	4.77394	14023809	4.20714	96	91.02	44.44	9.25
GZWMXY_8	2.08271e+07	6.24814	17435783	5.23073	97.13	93.46	41.93	10.86
GZWMXY_9	1.60334e+07	4.81002	13753531	4.12606	95.62	89.66	41.39	10.13
HHLC_11	17369280	5.21078	15604033	4.68121	95.1	90.13	42.33	9.94
HHLC_13	1.84163e+07	5.5249	16137520	4.84126	95.12	90.14	42.3	9.36
HHLC_14	14094943	4.22848	11703488	3.51105	96.73	92.5	41.79	8.67
HHLC_15	1.87021e+07	5.61063	16002810	4.80084	97.44	93.96	41.58	9.6
HHLC_4	16074057	4.82222	14394269	4.31828	95.01	89.97	42.08	9.36
HHLC_6	1.54807e+07	4.6442	13992741	4.19782	96.76	92.36	42.25	9.89
JDXC_11	21788609	6.53658	18788469	5.63654	96.71	92.81	42.22	11.66
JDXC_13	18933589	5.68008	16526886	4.95807	95.62	90.41	42.45	11.29
JDXC_17	1.57092e+07	4.71276	14260496	4.27815	96.86	92.55	43.09	10.71
JDXC_19	1.66827e+07	5.00481	14988480	4.49654	96.83	92.5	42.64	10.94
JDXC_2	15987412	4.79622	13994241	4.19827	96	91.07	43.16	10.26
JDXC_20	2.04459e+07	6.13377	18391918	5.51758	96.78	92.38	42.71	11.69
JDXC_5	15334375	4.60031	13359691	4.00791	95.67	90.5	42.45	9.93
LDNR_1	1.45333e+07	4.36	13476667	4.043	97.06	95.37	42.16	8.16
LDNR_3	1.58867e+07	4.766	14710000	4.413	97.08	95.38	42.51	8.21
LDNR_4	1.31933e+07	3.958	12300000	3.69	97.1	95.43	43.24	7.68
LDNR_5	11480000	3.444	10766667	3.23	97.03	95.31	43.88	7.59
LDNR_6	2.03533e+07	6.106	19246667	5.774	96.79	94.8	43.58	10.28
LYLZW_2	20405565	6.12167	18295112	5.48853	97.23	93.3	43.76	9.84
LYLZW_21	11616879	3.48506	10408681	3.1226	96.44	91.75	43.12	7.92
LYLZW_23	21612642	6.48379	19451121	5.83534	97.19	93.2	43.11	10.06
LYLZW_24	19876518	5.96296	17897209	5.36916	97.25	93.34	42.75	9.75
LYLZW_3	1.53751e+07	4.61252	13848662	4.1546	97.25	93.3	43.54	8.86
LYLZW_4	16229312	4.86879	14757008	4.4271	97.2	93.17	43.38	9.01
LYLZW_5	3.10407e+07	9.31221	18469948	5.54098	96.48	91.76	43.56	9.85
LYLZW_6	25072869	7.52186	14850161	4.45505	96.52	91.84	43.97	9.23
LYLZW_7	17328938	5.19868	15084146	4.52524	97.44	93.94	42.94	8.85
SZWJSD_1	28073619	8.42209	20110755	6.03323	95.99	90.89	43.22	11.58
SZWJSD_13	20089114	6.02673	17655467	5.29664	97.2	93.56	41.7	9.78
SZWJSD_3	24208831	7.26265	17189321	5.1568	95.82	90.59	43.19	10.48
SZWJSD_5	1.52005e+07	4.56015	12579032	3.77371	95.36	89.44	42.14	9.06
SZWJSD_6	14418480	4.32554	12095231	3.62857	95.58	89.76	41.34	8.88
SZWJSD_7	15331919	4.59958	12929592	3.87888	95.47	89.57	42.03	9.25
WMZX_11	2.44467e+07	7.334	23926712	7.17801	96.84	94.38	44.11	11.88
WMZX_12	1.484e+07	4.452	13536667	4.061	96.87	95.01	43.84	8.92
WMZX_13	1.72767e+07	5.183	16846667	5.054	96.92	95.08	42.76	9.4
WMZX_14	1.12767e+07	3.383	10586667	3.176	96.84	94.95	41.82	8.31
WMZX_2	3.09e+07	9.27	30026005	9.0078	96.7	94.26	42.05	12.67
WMZX_3	1.38633e+07	4.159	12303333	3.691	96.72	94.87	41.94	9.03
WMZX_4	21685222	6.50557	20744118	6.22324	96.73	93.97	45.52	11.29
WMZX_6	22698148	6.80944	21748378	6.52451	96.71	94.28	45.38	11.17
XSSQG_1	23355474	7.00664	20583995	6.1752	97.17	93.41	41.58	10.47
XSSQG_10	18012809	5.40384	15654041	4.69621	97.22	93.52	41.27	9.08
XSSQG_16	23202235	6.96067	20881131	6.26434	95.92	91.14	41.44	10.12
XSSQG_2	15330278	4.59908	13559011	4.0677	96.6	92.08	43.31	9.11
XSSQG_4	12921208	3.87636	11509337	3.4528	95.83	90.62	43.12	8.83
XSSQG_7	1.6151e+07	4.84531	14643297	4.39299	96.69	92.21	43.44	9.32
ZYHCL_11	23176172	6.95285	20043893	6.01317	97.39	93.79	42.44	11.65
ZYHCL_17	1.87867e+07	5.636	16332128	4.89964	97.16	93.43	42.26	10.31
ZYHCL_18	1.94476e+07	5.83427	16711700	5.01351	97.09	93.29	42.08	10.31
ZYHCL_7	15437797	4.63134	13849765	4.15493	95.73	90.68	43.31	9.81
ZYHCL_9	1.77074e+07	5.31221	15157188	4.54716	94.44	87.25	42	10.3
YSXS-13	20436572	6.13097	19276121	5.78284	96.3	91.28	41.88	8.91
YSXS-3	20683819	6.20515	19516067	5.85482	96.31	91.31	41.74	9.3
YSXS-2	18943732	5.68312	17451023	5.23531	96.03	91.02	42.05	8.55
YSXS-4	23284445	6.98533	21341543	6.40246	96.03	90.98	41.58	9.48
YSXS-7	25721365	7.71641	23822318	7.1467	96.05	91.06	41.79	10.07
YSXS-9	20431026	6.12931	19449756	5.83493	96.31	91.45	41.55	9.01
YSXS-10	22297196	6.68916	20746496	6.22395	96.26	91.46	41.58	8.37
YSXS-12	24301326	7.2904	23370891	7.01127	96.26	91.3	42.16	10.05
YSXS-8	18008431	5.40253	16473671	4.9421	96.03	90.94	42.47	8.09
GZWMXCD-1	23741946	7.12258	22501888	6.75057	95.84	90.53	41.33	9.97
GZWMXCD-12	19418533	5.82556	16879736	5.06392	96	90.77	41.84	8.12
GZWMXCD-13	27017126	8.10514	24597158	7.37915	96.2	91.03	41.83	9.93
GZWMXCD-14	22036069	6.61082	20577612	6.17328	96.23	91.09	41.43	9.01
GZWMXCD-5	24230343	7.2691	23189476	6.95684	96.13	90.84	41.44	10.12
GZWMXCD-6	2.7506e+07	8.25179	25930289	7.77909	96.22	91.12	41.33	10.23
LPJLPB-1	19285087	5.78553	18982299	5.69469	94.83	87.8	41.41	10.58
LPJLPB-2	19032402	5.70972	18436100	5.53083	95.85	89.49	43.05	10.18
LPJLPB-4	27201328	8.1604	26394461	7.91834	94.68	87.57	42.23	12.07
LPJLPB-5	17452893	5.23587	16636372	4.99091	96.5	91.44	41.69	9.5
LPJLPB-6	20286583	6.08597	18227408	5.46822	96.53	91.55	41.59	9.47
PZHQL-1	17058704	5.11761	16562438	4.96873	95.23	88.39	42.06	10.33
PZHQL-10	17163037	5.14891	16585955	4.97579	95.59	89.17	42.14	10.28
PZHQL-2	17972899	5.39187	17354053	5.20622	95.7	89.33	42.77	9.79
PZHQL-3	21652252	6.49568	20599782	6.17993	95.48	88.99	42.92	10.97
PZHQL-4	23963181	7.18895	23198077	6.95942	95.5	88.98	42.56	11.82
PZHQL-5	16563573	4.96907	16213419	4.86403	95.22	88.34	41.85	11.18
PZHQL-6	31133900	9.34017	30061808	9.01854	95.52	89	42.53	14.56
PZHQL-9	17707779	5.31233	17322782	5.19683	95.89	89.62	42.87	10.34
Total	2.34298e+09	702.893	2,088,362,912	626.509	-	-	-	-
Average	1.85402e+07	5.56206	33062153	4.90657	96.4091	92.3206	42.6173	9.92208

## Sheet: Table S5
Table S5 Results of outlier test and genome-environment association by BayPass
Loci ID	XtX	Clim_PC1	Clim_PC2	Clim_PC3
CLocus_10973	√		√
CLocus_38198	√		√	√
CLocus_38557	√	√		√
CLocus_53969	√	√
CLocus_62191	√
CLocus_68513	√	√	√	√
CLocus_98886	√	√	√
CLocus_119698	√	√	√
CLocus_125099	√	√
CLocus_129115	√
CLocus_134705	√			√
CLocus_135489	√	√		√
CLocus_137168			√
CLocus_146044	√		√
CLocus_160188	√			√
CLocus_165943		√		√
CLocus_166548	√	√	√
CLocus_167980				√
CLocus_171096	√	√	√	√
CLocus_172403	√
CLocus_181625	√	√	√	√
CLocus_191942	√		√	√
CLocus_195674	√		√
CLocus_198102	√	√	√	√
CLocus_198688	√		√
CLocus_211810			√
CLocus_224225		√
CLocus_225958	√	√	√	√
CLocus_229016		√		√
CLocus_248490	√		√
CLocus_259768	√			√
CLocus_282237		√
CLocus_289758	√	√	√	√
CLocus_295563	√
CLocus_296734	√	√
CLocus_313522	√
CLocus_317506	√	√		√
CLocus_323964				√
CLocus_331804	√
CLocus_335100	√	√	√	√
CLocus_335245	√	√		√
CLocus_335485		√
CLocus_341814		√	√
CLocus_342594	√			√
CLocus_343165	√	√	√	√
CLocus_345218	√	√		√
CLocus_347381	√	√	√
CLocus_348527				√
CLocus_378184	√	√	√	√
CLocus_380313	√		√
CLocus_382037			√
CLocus_391391		√
CLocus_398398	√	√	√	√
CLocus_398877	√	√
CLocus_399339	√		√
CLocus_405626	√			√
CLocus_417932	√			√
CLocus_427754	√	√		√
CLocus_431425		√
CLocus_434966				√
CLocus_440402		√
CLocus_443056	√	√	√	√
CLocus_444726	√	√	√	√
CLocus_474199		√
CLocus_468165	√
CLocus_479419	√		√	√
CLocus_481206	√			√
CLocus_485639	√	√		√
CLocus_488443			√
CLocus_504826	√
CLocus_504923	√	√	√	√
CLocus_517724			√
CLocus_540681		√
CLocus_540796	√
CLocus_542318				√
CLocus_542842				√
CLocus_548175	√
CLocus_552076	√
CLocus_558901	√	√	√	√
CLocus_588652		√	√	√
CLocus_606388	√	√		√
CLocus_610388	√	√	√	√
CLocus_621738				√
CLocus_631282			√
CLocus_654388	√	√		√
CLocus_747557	√	√	√	√
CLocus_766143		√
CLocus_876273	√		√
CLocus_893308				√

## Sheet: Table S6
Table S6 Outliers or associated loci that blasted to genes in Amorphophallus konjac genome
Loci ID	Determing factors	Relative location with gene	Chromosome	Blast hits	GO	Nr	KEGG	SwissProt
CLocus_134705	XtX, Clim_PC3	Within	Chr 10	evm.model.HIC_ASM_9.4049	molecular_function:metal ion binding "Interacting selectively and non-covalently with any metal ion." [GOC:ai](GO:0046872)	zinc finger CCCH domain-containing protein 9 [Elaeis guineensis]	K18753 butyrate response factor | (RefSeq) zinc finger CCCH domain-containing protein 9-like (A)	Zinc finger CCCH domain-containing protein 39 OS=Oryza sativa subsp. japonica OX=39947 GN=Os05g0576300 PE=2 SV=1
CLocus_160188	XtX, Clim_PC3	Within	Chr 10	evm.model.HIC_ASM_9.5548	molecular_function:RNA binding "Interacting selectively and non-covalently with an RNA molecule or a portion thereof." [GOC:jl, GOC:mah](GO:0003723),molecular_function:polynucleotide adenylyltransferase activity "Catalysis of the template-independent extension of the 3'- end of an RNA or DNA strand by addition of one adenosine molecule at a time. Cannot initiate a chain 'de novo'. The primer, dep…	PREDICTED: nuclear poly(A) polymerase 1 [Musa acuminata subsp. malaccensis]	K14376 poly(A) polymerase [EC:2.7.7.19] | (RefSeq) nuclear poly(A) polymerase 1 (A)	Nuclear poly(A) polymerase 1 OS=Arabidopsis thaliana OX=3702 GN=PAPS1 PE=1 SV=1
CLocus_345218	XtX, Clim_PC1, PC3	Within	Chr 10	evm.model.HIC_ASM_9.5548	molecular_function:RNA binding "Interacting selectively and non-covalently with an RNA molecule or a portion thereof." [GOC:jl, GOC:mah](GO:0003723),molecular_function:polynucleotide adenylyltransferase activity "Catalysis of the template-independent extension of the 3'- end of an RNA or DNA strand by addition of one adenosine molecule at a time. Cannot initiate a chain 'de novo'. The primer, dep…	PREDICTED: nuclear poly(A) polymerase 1 [Musa acuminata subsp. malaccensis]	K14376 poly(A) polymerase [EC:2.7.7.19] | (RefSeq) nuclear poly(A) polymerase 1 (A)	Nuclear poly(A) polymerase 1 OS=Arabidopsis thaliana OX=3702 GN=PAPS1 PE=1 SV=1
CLocus_181625	XtX, Clim_PC1, PC3	Within	Chr 5	evm.model.HIC_ASM_4.7305.1	cellular_component:nucleus "A membrane-bounded organelle of eukaryotic cells in which chromosomes are housed and replicated. In most cells, the nucleus contains all of the cell's chromosomes except the organellar chromosomes, and is the site of RNA synthesis and processing. In some species, or in specialized cell types, RNA metabolism or DNA replication may be absent." [GOC:go_curators](GO:000563…	protein PLASTID TRANSCRIPTIONALLY ACTIVE 12 [Asparagus officinalis]		Protein PLASTID TRANSCRIPTIONALLY ACTIVE 12, chloroplastic OS=Oryza sativa subsp. japonica OX=39947 GN=PTAC12 PE=3 SV=1
CLocus_504826	XtX, Clim_PC1, PC2, PC3	Within	Chr 5	evm.model.HIC_ASM_4.7305.1	cellular_component:nucleus "A membrane-bounded organelle of eukaryotic cells in which chromosomes are housed and replicated. In most cells, the nucleus contains all of the cell's chromosomes except the organellar chromosomes, and is the site of RNA synthesis and processing. In some species, or in specialized cell types, RNA metabolism or DNA replication may be absent." [GOC:go_curators](GO:000563…	protein PLASTID TRANSCRIPTIONALLY ACTIVE 12 [Asparagus officinalis]		Protein PLASTID TRANSCRIPTIONALLY ACTIVE 12, chloroplastic OS=Oryza sativa subsp. japonica OX=39947 GN=PTAC12 PE=3 SV=1
CLocus_195674	XtX, Clim_PC1, PC2	Within	Contig	evm.model.CTG_1776.9		serine/threonine-protein phosphatase 7 long form [Cinnamomum micranthum f. kanehirae]	K20724 transmembrane protein 33 | (RefSeq) serine/threonine-protein phosphatase 7 long form homolog (A)	Protein MAIN-LIKE 1 OS=Arabidopsis thaliana OX=3702 GN=MAIL1 PE=2 SV=1
CLocus_195674	XtX, Clim_PC1, PC2	Near	Contig	evm.model.CTG_18646.4	molecular_function:RNA-directed 5'-3' RNA polymerase activity "Catalysis of the reaction: nucleoside triphosphate + RNA[n] = diphosphate + RNA[n+1]; uses an RNA template, i.e. the catalysis of RNA-template-directed extension of the 3'-end of an RNA strand by one nucleotide at a time." [EC:2.7.7.48, GOC:mah, GOC:pf](GO:0003968)	probable RNA-dependent RNA polymerase 1 [Phoenix dactylifera]	K11699 RNA-dependent RNA polymerase [EC:2.7.7.48] | (RefSeq) probable RNA-dependent RNA polymerase 1 (A)	RNA-dependent RNA polymerase 1 OS=Arabidopsis thaliana OX=3702 GN=RDR1 PE=2 SV=1
CLocus_195674	XtX, Clim_PC1, PC2	Within	Contig	evm.model.CTG_5949.8	biological_process:proteolysis "The hydrolysis of proteins into smaller polypeptides and/or amino acids by cleavage of their peptide bonds." [GOC:bf, GOC:mah](GO:0006508),molecular_function:cysteine-type peptidase activity "Catalysis of the hydrolysis of peptide bonds in a polypeptide chain by a mechanism in which the sulfhydryl group of a cysteine residue at the active center acts as a nucleophi…	senescence-specific cysteine protease SAG39-like [Asparagus officinalis]	K16292 KDEL-tailed cysteine endopeptidase [EC:3.4.22.-] | (RefSeq) senescence-specific cysteine protease SAG39-like (A)	Senescence-specific cysteine protease SAG39 OS=Oryza sativa subsp. japonica OX=39947 GN=SAG39 PE=2 SV=2
CLocus_195674	XtX, Clim_PC1, PC2	Within	Contig	evm.model.CTG_6045.1	biological_process:proteolysis "The hydrolysis of proteins into smaller polypeptides and/or amino acids by cleavage of their peptide bonds." [GOC:bf, GOC:mah](GO:0006508),molecular_function:cysteine-type peptidase activity "Catalysis of the hydrolysis of peptide bonds in a polypeptide chain by a mechanism in which the sulfhydryl group of a cysteine residue at the active center acts as a nucleophi…	senescence-specific cysteine protease SAG39-like [Asparagus officinalis]	K16292 KDEL-tailed cysteine endopeptidase [EC:3.4.22.-] | (RefSeq) senescence-specific cysteine protease SAG39 (A)	Senescence-specific cysteine protease SAG39 OS=Oryza sativa subsp. japonica OX=39947 GN=SAG39 PE=2 SV=2
CLocus_195674	XtX, Clim_PC1, PC2	Within	Chr 1	evm.model.HIC_ASM_0.3142		NADP-dependent malic enzyme [Ricinus communis]	K00029 malate dehydrogenase (oxaloacetate-decarboxylating)(NADP+) [EC:1.1.1.40] | (RefSeq) NADP-dependent malic enzyme (A)	NADP-dependent malic enzyme OS=Populus trichocarpa OX=3694 PE=2 SV=3
CLocus_195674	XtX, Clim_PC1, PC2	Near	Chr 1	evm.model.HIC_ASM_0.5082		LOW QUALITY PROTEIN: uncharacterized protein LOC105061525 [Elaeis guineensis]	K07735 putative transcriptional regulator | (RefSeq) uncharacterized protein LOC112008318 (A)	UPF0301 protein CT0663 OS=Chlorobaculum tepidum (strain ATCC 49652 / DSM 12025 / NBRC 103806 / TLS) OX=194439 GN=CT0663 PE=3 SV=1
CLocus_195674	XtX, Clim_PC1, PC2	Near	Chr 13	evm.model.HIC_ASM_12.262		uncharacterized protein LOC109723913 isoform X1 [Ananas comosus]	K17604 zinc finger SWIM domain-containing protein 3 | (RefSeq) uncharacterized protein LOC112003727 (A)
CLocus_195674	XtX, Clim_PC1, PC2	Within	Chr 6	evm.model.HIC_ASM_5.5467		uncharacterized protein LOC114916028 [Cajanus cajan]	K12153 phenylalanine N-monooxygenase [EC:1.14.14.40] | (RefSeq) isoleucine N-monooxygenase 2-like (A)
CLocus_195674	XtX, Clim_PC1, PC2	Near	Chr 7	evm.model.HIC_ASM_6.6927		Ribonuclease H domain [Macleaya cordata]	K16578 CLIP-associating protein 1/2 | (RefSeq) CLIP-associated protein-like (A)	Putative ribonuclease H protein At1g65750 OS=Arabidopsis thaliana OX=3702 GN=At1g65750 PE=3 SV=1
CLocus_211810	Clim_PC2	Within	Chr 6	evm.model.HIC_ASM_5.4500	molecular_function:nucleotide binding "Interacting selectively and non-covalently with a nucleotide, any compound consisting of a nucleoside that is esterified with [ortho]phosphate or an oligophosphate at any hydroxyl group on the ribose or deoxyribose." [GOC:mah, ISBN:0198547684](GO:0000166),molecular_function:nucleic acid binding "Interacting selectively and non-covalently with any nucleic aci…	alanine--tRNA ligase [Elaeis guineensis]	K01872 alanyl-tRNA synthetase [EC:6.1.1.7] | (RefSeq) alanine--tRNA ligase-like (A)	Alanine--tRNA ligase OS=Arabidopsis thaliana OX=3702 GN=ALATS PE=1 SV=3
CLocus_229016	Clim_PC3	Within	Contig	evm.model.CTG_20042.8.1		guanylate kinase 2, chloroplastic/mitochondrial [Phoenix dactylifera]	K00942 guanylate kinase [EC:2.7.4.8] | (RefSeq) guanylate kinase 2, chloroplastic/mitochondrial (A)	Guanylate kinase 2, chloroplastic/mitochondrial OS=Oryza sativa subsp. japonica OX=39947 GN=V2 PE=1 SV=1
CLocus_259768	XtX, Clim_PC3	Within	Chr 1	evm.model.HIC_ASM_0.498	cellular_component:membrane "A lipid bilayer along with all the proteins and protein complexes embedded in it an attached to it." [GOC:dos, GOC:mah, ISBN:0815316194](GO:0016020),cellular_component:integral component of membrane "The component of a membrane consisting of the gene products and protein complexes having at least some part of their peptide sequence embedded in the hydrophobic region o…	Sugar/inositol transporter [Macleaya cordata]	K08145 MFS transporter, SP family, solute carrier family 2 (facilitated glucose transporter), member 8 | (RefSeq) sugar transporter ERD6-like 5 (A)	Sugar transporter ERD6-like 5 OS=Arabidopsis thaliana OX=3702 GN=At1g54730 PE=2 SV=2
CLocus_282237	Clim_PC1	Within	Chr 12	evm.model.HIC_ASM_11.4661	molecular_function:peptide-methionine [S]-S-oxide reductase activity "Catalysis of the reactions: peptide-L-methionine + thioredoxin disulfide + H2O = peptide-L-methionine [S]-S-oxide + thioredoxin, and L-methionine + thioredoxin disulfide + H2O = L-methionine [S]-S-oxide + thioredoxin. Can act on oxidized methionine in peptide linkage with specificity for the S enantiomer. Thioredoxin disulfide …	peptide methionine sulfoxide reductase A5 [Phoenix dactylifera]	K07304 peptide-methionine (S)-S-oxide reductase [EC:1.8.4.11] | (RefSeq) peptide methionine sulfoxide reductase A5 (A)	Peptide methionine sulfoxide reductase A5 OS=Arabidopsis thaliana OX=3702 GN=MSRA5 PE=2 SV=1
CLocus_282237	Clim_PC1	Within	Chr 12	evm.model.HIC_ASM_11.4662		PGM_PMM_IV domain-containing protein/PGM_PMM_I domain-containing protein/PGM_PMM_II domain-containing protein/PGM_PMM_III domain-containing protein [Cephalotus follicularis]	K01835 phosphoglucomutase [EC:5.4.2.2] | (RefSeq) phosphoglucomutase, chloroplastic (A)	Phosphoglucomutase, chloroplastic OS=Arabidopsis thaliana OX=3702 GN=PGMP PE=1 SV=2
CLocus_282237	Clim_PC1	Within	Chr 3	evm.model.HIC_ASM_2.5137		uncharacterized protein LOC113756132 [Coffea eugenioides]	K02641 ferredoxin--NADP+ reductase [EC:1.18.1.2] | (RefSeq) ferredoxin--NADP reductase, leaf-type isozyme, chloroplastic-like (A)
CLocus_282237	Clim_PC1	Within	Chr 3	evm.model.HIC_ASM_2.5139		PREDICTED: uncharacterized protein LOC104610424 [Nelumbo nucifera]	K05909 laccase [EC:1.10.3.2] | (RefSeq) laccase-11-like (A)
CLocus_282237	Clim_PC1	Within	Chr 4	evm.model.HIC_ASM_3.1708.3		uncharacterized protein LOC105034044 isoform X2 [Elaeis guineensis]
CLocus_331804	XtX	Within	Chr 13	evm.model.HIC_ASM_12.630	molecular_function:protein kinase activity "Catalysis of the phosphorylation of an amino acid residue in a protein, usually according to the reaction: a protein + ATP = a phosphoprotein + ADP." [MetaCyc:PROTEIN-KINASE-RXN](GO:0004672),molecular_function:protein serine/threonine kinase activity "Catalysis of the reactions: ATP + protein serine = ADP + protein serine phosphate, and ATP + protein th…	serine/threonine-protein kinase tricorner [Amborella trichopoda]	K08790 serine/threonine kinase 38 [EC:2.7.11.1] | (RefSeq) serine/threonine-protein kinase tricorner (A)	Serine/threonine-protein kinase CBK1 OS=Pneumocystis carinii OX=4754 GN=CBK1 PE=2 SV=1
CLocus_331804	XtX	Within	Chr 6	evm.model.HIC_ASM_5.8329	molecular_function:nucleotide binding "Interacting selectively and non-covalently with a nucleotide, any compound consisting of a nucleoside that is esterified with [ortho]phosphate or an oligophosphate at any hydroxyl group on the ribose or deoxyribose." [GOC:mah, ISBN:0198547684](GO:0000166),molecular_function:nucleic acid binding "Interacting selectively and non-covalently with any nucleic aci…	lysine--tRNA ligase, chloroplastic/mitochondrial isoform X1 [Elaeis guineensis]	K04567 lysyl-tRNA synthetase, class II [EC:6.1.1.6] | (RefSeq) lysine--tRNA ligase, chloroplastic/mitochondrial (A)	Lysine--tRNA ligase, chloroplastic/mitochondrial OS=Arabidopsis thaliana OX=3702 GN=OVA5 PE=2 SV=1
CLocus_341814	XtX	Within	Chr 11	evm.model.HIC_ASM_10.2317		hypothetical protein AMTR_s00108p00150280 [Amborella trichopoda]	K09523 DnaJ homolog subfamily C member 3 | (RefSeq) dnaJ protein P58IPK homolog B isoform X1 (A)	DnaJ protein P58IPK homolog A OS=Oryza sativa subsp. japonica OX=39947 GN=P58A PE=1 SV=1
CLocus_341814	XtX	Within	Chr 12	evm.model.HIC_ASM_11.1893	cellular_component:exocyst "A protein complex peripherally associated with the plasma membrane that determines where vesicles dock and fuse. At least eight complex components are conserved between yeast and mammals." [GOC:cilia, PMID:15292201, PMID:27243008, PMID:9700152](GO:0000145),biological_process:exocytosis "A process of secretion by a cell that results in the release of intracellular molec…	exocyst complex component EXO70A1-like isoform X1 [Phoenix dactylifera]	K07195 exocyst complex component 7 | (RefSeq) exocyst complex component EXO70A1-like isoform X1 (A)	Exocyst complex component EXO70A1 OS=Arabidopsis thaliana OX=3702 GN=EXO70A1 PE=1 SV=1
CLocus_341814	XtX	Within	Chr 5	evm.model.HIC_ASM_4.12318		PREDICTED: root phototropism protein 3-like [Musa acuminata subsp. malaccensis]		Coleoptile phototropism protein 1 OS=Oryza sativa subsp. japonica OX=39947 GN=CPT1 PE=2 SV=1
CLocus_341814	XtX	Within	Chr 5	evm.model.HIC_ASM_4.12320		uncharacterized protein LOC110104897 [Dendrobium catenatum]	K17604 zinc finger SWIM domain-containing protein 3 | (RefSeq) uncharacterized LOC109335301 (A)
CLocus_342594	XtX, Clim_PC3	Within	Chr 6	evm.model.HIC_ASM_5.9903	molecular_function:nucleic acid binding "Interacting selectively and non-covalently with any nucleic acid." [GOC:jl](GO:0003676)	28 kDa ribonucleoprotein, chloroplastic [Phoenix dactylifera]	K13126 polyadenylate-binding protein | (RefSeq) 28 kDa ribonucleoprotein, chloroplastic (A)	33 kDa ribonucleoprotein, chloroplastic OS=Nicotiana sylvestris OX=4096 PE=1 SV=1
CLocus_342594	XtX, Clim_PC3	Within	Chr 6	evm.model.HIC_ASM_5.9904	biological_process:RNA processing "Any process involved in the conversion of one or more primary RNA transcripts into one or more mature RNA molecules." [GOC:mah](GO:0006396)	small nuclear ribonucleoprotein D3 [Salvia splendens]	K11088 small nuclear ribonucleoprotein D3 | (RefSeq) small nuclear ribonucleoprotein SmD3b-like (A)	Small nuclear ribonucleoprotein SmD3b OS=Arabidopsis thaliana OX=3702 GN=SMD3B PE=2 SV=1
CLocus_342594	XtX, Clim_PC3	Within	Chr 6	evm.model.HIC_ASM_5.9905	cellular_component:nucleus "A membrane-bounded organelle of eukaryotic cells in which chromosomes are housed and replicated. In most cells, the nucleus contains all of the cell's chromosomes except the organellar chromosomes, and is the site of RNA synthesis and processing. In some species, or in specialized cell types, RNA metabolism or DNA replication may be absent." [GOC:go_curators](GO:000563…	cyclin-B2-2 isoform X1 [Elaeis guineensis]	K21777 G2/mitotic-specific cyclin-B, other | (RefSeq) cyclin-B2-2 isoform X1 (A)	Cyclin-B2-2 OS=Oryza sativa subsp. japonica OX=39947 GN=CYCB2-2 PE=1 SV=1
CLocus_347381	XtX, Clim_PC1, PC2	Near	Contig	evm.model.CTG_7694.3	cellular_component:membrane "A lipid bilayer along with all the proteins and protein complexes embedded in it an attached to it." [GOC:dos, GOC:mah, ISBN:0815316194](GO:0016020)	syntaxin-22 [Cicer arietinum]	K08488 syntaxin 7 | (RefSeq) syntaxin-22-like (A)	Syntaxin-22 OS=Arabidopsis thaliana OX=3702 GN=SYP22 PE=1 SV=1
CLocus_347381	XtX, Clim_PC1, PC2	Within	Chr 11	evm.model.HIC_ASM_10.525	molecular_function:protein binding "Interacting selectively and non-covalently with any protein or protein complex [a complex of two or more proteins that may include other nonprotein molecules]." [GOC:go_curators](GO:0005515),molecular_function:ADP binding "Interacting selectively and non-covalently with ADP, adenosine 5'-diphosphate." [GOC:jl](GO:0043531)	putative disease resistance protein RGA3 [Elaeis guineensis]	K15078 structure-specific endonuclease subunit SLX1 [EC:3.6.1.-] | (RefSeq) putative disease resistance protein RGA3 (A)	Putative disease resistance RPP13-like protein 1 OS=Arabidopsis thaliana OX=3702 GN=RPPL1 PE=3 SV=1
CLocus_347381	XtX, Clim_PC1, PC2	Within	Chr 11	evm.model.HIC_ASM_10.526	molecular_function:transferase activity, transferring glycosyl groups "Catalysis of the transfer of a glycosyl group from one compound [donor] to another [acceptor]." [GOC:jl, ISBN:0198506732](GO:0016757)	Ceramide glucosyltransferase [Cinnamomum micranthum f. kanehirae]	K00720 ceramide glucosyltransferase [EC:2.4.1.80] | (Kazusa) Lj4g3v3044950.1; - (A)	Ceramide glucosyltransferase-B OS=Xenopus laevis OX=8355 GN=ugcg-b PE=2 SV=1
CLocus_347381	XtX, Clim_PC1, PC2	Within	Chr 5	evm.model.HIC_ASM_4.5646_evm.model.HIC_ASM_4.5647	molecular_function:protein-L-isoaspartate [D-aspartate] O-methyltransferase activity "Catalysis of the reaction: S-adenosyl-L-methionine + protein L-beta-aspartate = S-adenosyl-L-homocysteine + protein L-beta-aspartate methyl ester." [EC:2.1.1.77](GO:0004719),biological_process:cellular protein modification process "The covalent alteration of one or more amino acids occurring in proteins, peptide…	protein-L-isoaspartate O-methyltransferase isoform X1 [Elaeis guineensis]	K00573 protein-L-isoaspartate(D-aspartate) O-methyltransferase [EC:2.1.1.77] | (RefSeq) protein-L-isoaspartate O-methyltransferase (A)	Protein-L-isoaspartate O-methyltransferase OS=Triticum aestivum OX=4565 GN=PCM PE=1 SV=1
CLocus_347381	XtX, Clim_PC1, PC2	Within	Chr 6	evm.model.HIC_ASM_5.745		PREDICTED: uncharacterized protein LOC103997715 [Musa acuminata subsp. malaccensis]	K00059 3-oxoacyl-[acyl-carrier protein] reductase [EC:1.1.1.100] | (RefSeq) uncharacterized protein LOC112507113 (A)	Glucose 1-dehydrogenase OS=Bacillus megaterium OX=1404 PE=1 SV=1
CLocus_347381	XtX, Clim_PC1, PC2	Within	Chr 6	evm.model.HIC_ASM_5.749		Short-chain dehydrogenase/reductase SDR [Corchorus olitorius]	K00059 3-oxoacyl-[acyl-carrier protein] reductase [EC:1.1.1.100] | (RefSeq) uncharacterized protein LOC112507113 (A)	5-keto-D-gluconate 5-reductase OS=Escherichia coli (strain K12) OX=83333 GN=idnO PE=1 SV=1
CLocus_347381	XtX, Clim_PC1, PC2	Near	Chr 7	evm.model.HIC_ASM_6.1167	molecular_function:hydrolase activity, hydrolyzing O-glycosyl compounds "Catalysis of the hydrolysis of any O-glycosyl bond." [GOC:mah](GO:0004553),biological_process:carbohydrate metabolic process "The chemical reactions and pathways involving carbohydrates, any of a group of organic compounds based of the general formula Cx[H2O]y. Includes the formation of carbohydrate derivatives by the additi…	pullulanase 1, chloroplastic [Ananas comosus]		Pullulanase 1, chloroplastic OS=Arabidopsis thaliana OX=3702 GN=PU1 PE=1 SV=2
CLocus_378184	XtX, Clim_PC1, PC2, PC3	Within	Chr 10	evm.model.HIC_ASM_9.6091	molecular_function:protein kinase activity "Catalysis of the phosphorylation of an amino acid residue in a protein, usually according to the reaction: a protein + ATP = a phosphoprotein + ADP." [MetaCyc:PROTEIN-KINASE-RXN](GO:0004672),molecular_function:ATP binding "Interacting selectively and non-covalently with ATP, adenosine 5'-triphosphate, a universally important coenzyme and enzyme regulato…	mitogen-activated protein kinase 9-like [Herrania umbratica]	K20538 mitogen-activated protein kinase 8 [EC:2.7.11.24] | (RefSeq) mitogen-activated protein kinase 9 (A)	Mitogen-activated protein kinase 9 OS=Arabidopsis thaliana OX=3702 GN=MPK9 PE=2 SV=2
CLocus_382037	Clim_PC2	Within	Chr 3	evm.model.HIC_ASM_2.3235_evm.model.HIC_ASM_2.3233	biological_process:protein deubiquitination "The removal of one or more ubiquitin groups from a protein." [GOC:ai](GO:0016579),molecular_function:thiol-dependent ubiquitinyl hydrolase activity "Catalysis of the thiol-dependent hydrolysis of an ester, thioester, amide, peptide or isopeptide bond formed by the C-terminal glycine of ubiquitin." [EC:3.4.19.12, GOC:bf, GOC:ka](GO:0036459)	ubiquitin carboxyl-terminal hydrolase 17 isoform X2 [Elaeis guineensis]	K11855 ubiquitin carboxyl-terminal hydrolase 36/42 [EC:3.4.19.12] | (RefSeq) ubiquitin carboxyl-terminal hydrolase 17-like isoform X1 (A)	Ubiquitin carboxyl-terminal hydrolase 16 OS=Arabidopsis thaliana OX=3702 GN=UBP16 PE=1 SV=1
CLocus_398877	XtX, Clim_PC1	Within	Chr 2	evm.model.HIC_ASM_1.10163.3	molecular_function:aminopeptidase activity "Catalysis of the hydrolysis of N-terminal amino acid residues from in a polypeptide chain." [GOC:jl, ISBN:0198506732](GO:0004177),molecular_function:manganese ion binding "Interacting selectively and non-covalently with manganese [Mn] ions." [GOC:ai](GO:0030145)	PREDICTED: xaa-Pro dipeptidase [Nelumbo nucifera]	K14213 Xaa-Pro dipeptidase [EC:3.4.13.9] | (RefSeq) xaa-Pro dipeptidase (A)	Xaa-Pro dipeptidase OS=Homo sapiens OX=9606 GN=PEPD PE=1 SV=3
CLocus_398877	XtX, Clim_PC1	Near	Chr 12	evm.model.HIC_ASM_11.6770	molecular_function:catalytic activity "Catalysis of a biochemical reaction at physiological temperatures. In biologically catalyzed reactions, the reactants are known as substrates, and the catalysts are naturally occurring macromolecular substances known as enzymes. Enzymes possess specific binding sites for substrates, and are usually composed wholly or largely of protein, but RNA that has cata…	putative alpha-amylase 2 [Cinnamomum micranthum f. kanehirae]	K01176 alpha-amylase [EC:3.2.1.1] | (RefSeq) probable alpha-amylase 2 isoform X1 (A)	Probable alpha-amylase 2 OS=Arabidopsis thaliana OX=3702 GN=AMY2 PE=2 SV=1
CLocus_398877	XtX, Clim_PC1	Within	Chr 13	evm.model.HIC_ASM_12.4967	molecular_function:damaged DNA binding "Interacting selectively and non-covalently with damaged DNA." [GOC:jl](GO:0003684),biological_process:DNA repair "The process of restoring DNA after damage. Genomes are subject to damage by chemical and physical agents in the environment [e.g. UV and ionizing radiations, chemical mutagens, fungal and bacterial toxins, etc.] and by free radicals or alkylatin…	DNA repair protein REV1 [Elaeis guineensis]	K03515 DNA repair protein REV1 [EC:2.7.7.-] | (RefSeq) DNA repair protein REV1 isoform X1 (A)	DNA repair protein REV1 OS=Arabidopsis thaliana OX=3702 GN=REV1 PE=2 SV=1
CLocus_398877	XtX, Clim_PC1	Within	Chr 5	evm.model.HIC_ASM_4.13923	biological_process:proteolysis "The hydrolysis of proteins into smaller polypeptides and/or amino acids by cleavage of their peptide bonds." [GOC:bf, GOC:mah](GO:0006508),molecular_function:serine-type peptidase activity "Catalysis of the hydrolysis of peptide bonds in a polypeptide chain by a catalytic mechanism that involves a catalytic triad consisting of a serine nucleophile that is activated…	probable serine protease EDA2 isoform X1 [Phoenix dactylifera]	K01285 lysosomal Pro-X carboxypeptidase [EC:3.4.16.2] | (RefSeq) lysosomal Pro-X carboxypeptidase-like (A)	Probable serine protease EDA2 OS=Arabidopsis thaliana OX=3702 GN=EDA2 PE=2 SV=2
CLocus_398877	XtX, Clim_PC1	Within	Chr 5	evm.model.HIC_ASM_4.738	molecular_function:DNA binding "Any molecular function by which a gene product interacts selectively and non-covalently with DNA [deoxyribonucleic acid]." [GOC:dph, GOC:jl, GOC:tb, GOC:vw](GO:0003677),molecular_function:DNA-directed DNA polymerase activity "Catalysis of the reaction: deoxynucleoside triphosphate + DNA[n] = diphosphate + DNA[n+1]; the synthesis of DNA from deoxyribonucleotide trip…	BRCT domain-containing protein [Cinnamomum micranthum f. kanehirae]	K03512 DNA polymerase lambda [EC:2.7.7.7 4.2.99.-] | (RefSeq) hypothetical protein (A)	DNA polymerase lambda OS=Arabidopsis thaliana OX=3702 GN=POLL PE=1 SV=1
CLocus_398877	XtX, Clim_PC1	Within	Chr 6	evm.model.HIC_ASM_5.2459.1	biological_process:mitotic sister chromatid cohesion "The cell cycle process in which the sister chromatids of a replicated chromosome are joined along the entire length of the chromosome, from their formation in S phase through metaphase during a mitotic cell cycle. This cohesion cycle is critical for high fidelity chromosome transmission." [GOC:ai, GOC:rn, PMID:10827941, PMID:11389843, PMID:146…	sister chromatid cohesion protein PDS5 homolog A isoform X2 [Phoenix dactylifera]	K11267 sister chromatid cohesion protein PDS5 | (RefSeq) sister chromatid cohesion protein PDS5 homolog A isoform X1 (A)	Sister chromatid cohesion protein PDS5 homolog B OS=Gallus gallus OX=9031 GN=PDS5B PE=2 SV=3
CLocus_468165	XtX	Within	Chr 10	evm.model.HIC_ASM_9.5164		PREDICTED: mitochondrial carnitine/acylcarnitine carrier-like protein [Juglans regia]	K15109 solute carrier family 25 (mitochondrial carnitine/acylcarnitine transporter), member 20/29 | (RefSeq) mitochondrial carnitine/acylcarnitine carrier-like protein (A)	Mitochondrial carnitine/acylcarnitine carrier-like protein OS=Arabidopsis thaliana OX=3702 GN=BOU PE=1 SV=1
CLocus_479419	XtX, Clim_PC2, PC3	Within	Contig	evm.model.CTG_12267.4		uncharacterized protein LOC109715651 [Ananas comosus]	K23222 nuclease HARBI1 [EC:3.1.-.-] | (RefSeq) protein ALP1-like isoform X1 (A)	Putative nuclease HARBI1 OS=Homo sapiens OX=9606 GN=HARBI1 PE=1 SV=1
CLocus_479419	XtX, Clim_PC2, PC3	Within	Chr 3	evm.model.HIC_ASM_2.6567		putative nuclease HARBI1, partial [Ananas comosus]	K23222 nuclease HARBI1 [EC:3.1.-.-] | (RefSeq) protein ALP1-like (A)	Putative nuclease HARBI1 OS=Homo sapiens OX=9606 GN=HARBI1 PE=1 SV=1
CLocus_479419	XtX, Clim_PC2, PC3	Within	Chr 4	evm.model.HIC_ASM_3.976	molecular_function:catalytic activity "Catalysis of a biochemical reaction at physiological temperatures. In biologically catalyzed reactions, the reactants are known as substrates, and the catalysts are naturally occurring macromolecular substances known as enzymes. Enzymes possess specific binding sites for substrates, and are usually composed wholly or largely of protein, but RNA that has cata…	hypothetical protein VITISV_041351 [Vitis vinifera]	K08679 UDP-glucuronate 4-epimerase [EC:5.1.3.6] | (RefSeq) UDP-glucuronate 4-epimerase 6 (A)	UDP-glucuronate 4-epimerase 6 OS=Arabidopsis thaliana OX=3702 GN=GAE6 PE=1 SV=1
CLocus_479419	XtX, Clim_PC2, PC3	Within	Chr 5	evm.model.HIC_ASM_4.523		uncharacterized protein LOC114321213 [Camellia sinensis]
CLocus_504826	XtX	Within	Contig	evm.model.CTG_13596.6	cellular_component:membrane "A lipid bilayer along with all the proteins and protein complexes embedded in it an attached to it." [GOC:dos, GOC:mah, ISBN:0815316194](GO:0016020)	CSC1-like protein At1g32090 [Phoenix dactylifera]	K21989 calcium permeable stress-gated cation channel | (RefSeq) CSC1-like protein At1g32090 (A)	CSC1-like protein At1g32090 OS=Arabidopsis thaliana OX=3702 GN=At1g32090 PE=1 SV=1
CLocus_504826	XtX	Near	Contig	evm.model.CTG_5076.5_evm.model.CTG_5076.7	molecular_function:hydrolase activity, hydrolyzing O-glycosyl compounds "Catalysis of the hydrolysis of any O-glycosyl bond." [GOC:mah](GO:0004553),biological_process:carbohydrate metabolic process "The chemical reactions and pathways involving carbohydrates, any of a group of organic compounds based of the general formula Cx[H2O]y. Includes the formation of carbohydrate derivatives by the additi…	PREDICTED: mannosylglycoprotein endo-beta-mannosidase [Nelumbo nucifera]	K18577 mannosylglycoprotein endo-beta-mannosidase [EC:3.2.1.152] | (RefSeq) mannosylglycoprotein endo-beta-mannosidase (A)	Mannosylglycoprotein endo-beta-mannosidase OS=Lilium longiflorum OX=4690 GN=EBM PE=1 SV=4
CLocus_504826	XtX	Near	Chr 3	evm.model.HIC_ASM_2.7543		PREDICTED: uncharacterized protein LOC103970228 [Musa acuminata subsp. malaccensis]	K14521 N-acetyltransferase 10 [EC:2.3.1.-] | (RefSeq) hypothetical protein (A)	Protein tas OS=Shigella flexneri OX=623 GN=tas PE=3 SV=1
CLocus_504826	XtX	Within	Chr 4	evm.model.HIC_ASM_3.7356_evm.model.HIC_ASM_3.7358		phytanoyl-CoA dioxygenase [Prunus avium]	K00477 phytanoyl-CoA hydroxylase [EC:1.14.11.18] | (RefSeq) phytanoyl-CoA dioxygenase (A)	Phytanoyl-CoA dioxygenase OS=Arabidopsis thaliana OX=3702 GN=PAHX PE=2 SV=2
CLocus_504826	XtX	Within	Chr 5	evm.model.HIC_ASM_4.2857	biological_process:mRNA processing "Any process involved in the conversion of a primary mRNA transcript into one or more mature mRNA[s] prior to translation into polypeptide." [GOC:mah](GO:0006397)	nuclear intron maturase 1, mitochondrial [Elaeis guineensis]		Nuclear intron maturase 1, mitochondrial OS=Arabidopsis thaliana OX=3702 GN=NMAT1 PE=1 SV=1
CLocus_540796	XtX	Within	Chr 12	evm.model.HIC_ASM_11.1085	molecular_function:protein binding "Interacting selectively and non-covalently with any protein or protein complex [a complex of two or more proteins that may include other nonprotein molecules]." [GOC:go_curators](GO:0005515)	lissencephaly-1 homolog 1 isoform X2 [Elaeis guineensis]	K20241 WD repeat-containing protein 44 | (RefSeq) 2-deoxy-glucose resistant protein 2-like (A)	Uncharacterized WD repeat-containing protein C3H5.08c OS=Schizosaccharomyces pombe (strain 972 / ATCC 24843) OX=284812 GN=SPAC3H5.08c PE=1 SV=2
CLocus_552076	XtX	Within	Chr 10	evm.model.HIC_ASM_9.6013_evm.model.HIC_ASM_9.6015	molecular_function:iron ion binding "Interacting selectively and non-covalently with iron [Fe] ions." [GOC:ai](GO:0005506),molecular_function:oxidoreductase activity "Catalysis of an oxidation-reduction [redox] reaction, a reversible chemical reaction in which the oxidation state of an atom or atoms within a molecule is altered. One substrate acts as a hydrogen or electron donor and becomes oxidi…	uncharacterized PKHD-type hydroxylase At1g22950 isoform X1 [Elaeis guineensis]		Uncharacterized PKHD-type hydroxylase At1g22950 OS=Arabidopsis thaliana OX=3702 GN=At1g22950 PE=2 SV=2
CLocus_606388	XtX, Clim_PC1, PC3	Within	Chr 12	evm.model.HIC_ASM_11.632	molecular_function:protein kinase activity "Catalysis of the phosphorylation of an amino acid residue in a protein, usually according to the reaction: a protein + ATP = a phosphoprotein + ADP." [MetaCyc:PROTEIN-KINASE-RXN](GO:0004672),molecular_function:ATP binding "Interacting selectively and non-covalently with ATP, adenosine 5'-triphosphate, a universally important coenzyme and enzyme regulato…	PREDICTED: probable leucine-rich repeat receptor-like protein kinase At5g49770 isoform X2 [Nelumbo nucifera]	K04733 interleukin-1 receptor-associated kinase 4 [EC:2.7.11.1] | (RefSeq) probable leucine-rich repeat receptor-like protein kinase At5g49770 (A)	Probable leucine-rich repeat receptor-like protein kinase At5g49770 OS=Arabidopsis thaliana OX=3702 GN=At5g49770 PE=1 SV=1
CLocus_610388	XtX, Clim_PC1, PC3	Near	Chr 6	evm.model.HIC_ASM_5.4087		uncharacterized protein LOC110791494 [Spinacia oleracea]	K14300 nuclear pore complex protein Nup133 | (RefSeq) LOW QUALITY PROTEIN: nuclear pore complex protein NUP133 (A)
CLocus_747557	XtX, Clim_PC1, PC2, PC3	Within	Chr 13	evm.model.HIC_ASM_12.2754	molecular_function:nucleic acid binding "Interacting selectively and non-covalently with any nucleic acid." [GOC:jl](GO:0003676),molecular_function:RNA-DNA hybrid ribonuclease activity "Catalysis of the endonucleolytic cleavage of RNA in RNA-DNA hybrids to 5'-phosphomonoesters." [EC:3.1.26.4](GO:0004523)	Reverse transcriptase zinc-binding domain [Macleaya cordata]	K20667 beta-amyrin 28-monooxygenase [EC:1.14.14.126] | (RefSeq) beta-amyrin 28-oxidase-like (A)	Putative ribonuclease H protein At1g65750 OS=Arabidopsis thaliana OX=3702 GN=At1g65750 PE=3 SV=1
CLocus_747557	XtX, Clim_PC1, PC2, PC3	Within	Chr 13	evm.model.HIC_ASM_12.2753	biological_process:phosphatidylinositol phosphorylation "The process of introducing one or more phosphate groups into a phosphatidylinositol, any glycerophosphoinositol having one phosphatidyl group esterified to one of the hydroxy groups of inositol." [ISBN:0198506732](GO:0046854)	phosphatase IMPL1, chloroplastic [Elaeis guineensis]	K01092 myo-inositol-1(or 4)-monophosphatase [EC:3.1.3.25] | (RefSeq) phosphatase IMPL1, chloroplastic (A)	Phosphatase IMPL1, chloroplastic OS=Arabidopsis thaliana OX=3702 GN=IMPL1 PE=1 SV=2
CLocus_876273	XtX, Clim_PC2, PC3	Within	Chr 13	evm.model.HIC_ASM_12.2753	biological_process:phosphatidylinositol phosphorylation "The process of introducing one or more phosphate groups into a phosphatidylinositol, any glycerophosphoinositol having one phosphatidyl group esterified to one of the hydroxy groups of inositol." [ISBN:0198506732](GO:0046854)	phosphatase IMPL1, chloroplastic [Elaeis guineensis]	K01092 myo-inositol-1(or 4)-monophosphatase [EC:3.1.3.25] | (RefSeq) phosphatase IMPL1, chloroplastic (A)	Phosphatase IMPL1, chloroplastic OS=Arabidopsis thaliana OX=3702 GN=IMPL1 PE=1 SV=2
